# Supplementary material for: Schwann Cells Promote Myogenic Differentiation of Myoblasts and Adipogenic Mesenchymal Stromal Cells on Poly-ɛ-Caprolactone-Collagen I-Nanofibers
Source: Cells. 2022 Apr 24;11(9):1436. doi: 10.3390/cells11091436 (PMC9100029; doi:10.3390/cells11091436)
Supplement: Supplementary file 1 [file cells-11-01436-s001.zip]

Archive with 1 entries (1 files):
- cells-1668748-supplementary.pdf
